# Supplementary material for: Correlation between serum uric acid to high-density lipoprotein cholesterol ratio and atrial fibrillation in patients with NAFLD
Source: PLoS One. 2024 Jun 24;19(6):e0305952. doi: 10.1371/journal.pone.0305952 (PMC11195987; doi:10.1371/journal.pone.0305952)
Supplement: S1 Data — (XLSX) [file pone.0305952.s001.xlsx]

## Sheet: Data
ID	Gender	Age	BMI	HT	DM	CHD	Smoke	WBC	LYM	MON	NEU	HGB	ALT	AST	ALB	UREA	UA	TC	TG	HDL-C	LDL-C	UHR	group	type of AF(0=non AF,1=Paroxysmal AF,2=Persistent AF)	UHR Quartiles
1	0	46	23.44	1	0	0	0	6.06	1.37	0.35	4.26	146	84.9	91.5	42.5	4.4	323	5.16	1.95	1.34	3.26	241.045	0	0	1
2	1	67	24.91	1	0	1	0	6.01	1.43	0.56	3.92	169	25.8	21.6	38.3	4.1	348	3.25	1.05	1.34	1.81	259.701	0	0	2
3	1	53	25	1	0	1	1	6.82	2.19	0.75	3.8	156	22.9	22.4	43	5.5	295	2.93	1.1	1.05	1.47	280.952	0	0	2
4	1	64	25.95	1	0	0	1	6.67	2.06	0.41	3.9	163	31.3	21.6	40.1	4.5	271	2.44	0.82	0.93	1.39	291.398	0	0	2
5	1	63	29.05	1	0	0	0	5.05	2.02	0.53	2.41	157	39.6	33.4	41.5	4.8	429	3.42	1	1.57	1.79	273.248	0	0	2
6	1	48	27.77	0	0	0	0	6.4	1.21	0.36	4.72	158	19.4	16.3	38.2	3.7	201	4.09	1.86	0.93	2.64	216.129	0	0	1
7	0	63	22.66	1	0	1	0	4.44	2.17	0.34	1.83	111	13.8	20.4	37.9	3.5	288	4.38	1.22	1.08	2.81	266.667	0	0	2
8	0	64	21.48	1	0	0	0	6.13	1.83	0.35	3.64	121	14.9	21.9	38	5.9	199	5.76	1.74	1.31	3.71	151.908	0	0	1
9	0	63	24.03	0	0	0	0	7.52	2.09	0.4	4.87	134	11.2	18.9	39	5.1	230	5.3	1.04	1.23	3.79	186.992	0	0	1
10	0	51	31.59	0	0	0	0	10.73	2.34	0.54	7.77	135	94.5	49.8	41.4	3.2	284	4.16	1.3	1.03	2.66	275.728	0	0	2
11	0	77	24.78	1	0	1	0	4.69	1.56	0.43	2.54	137	16	23.3	39.4	4.6	336	5.02	1.85	0.98	3.59	342.857	0	0	3
12	1	52	27.68	1	0	0	1	6.89	2.11	0.46	4.12	158	40.8	26.4	39.9	4.9	434	4.84	1.8	1.19	3.21	364.706	0	0	3
13	1	35	28.73	1	0	0	1	8.07	2.04	0.69	4.89	181	62.2	37.5	46.5	6.1	261	5.23	3.03	0.93	3.26	280.645	0	0	2
14	0	77	27.06	1	0	0	0	5.95	2.09	0.33	3.38	114	10.5	17.7	35.1	5.2	296	4.42	1.16	1.07	2.73	276.636	0	0	2
15	0	51	20.96	1	0	0	0	6.35	2	0.5	3.75	141	21.8	26.8	42.1	4.4	246	2.66	0.84	1.45	1.01	169.655	0	0	1
16	0	66	29.36	1	0	0	0	7.59	2.41	0.45	4.35	132	20.3	23.7	40	4	224	4.73	2.62	1.04	2.74	215.385	0	0	1
17	1	25	27.41	0	0	0	1	6.54	2.14	0.37	3.94	156	16.9	17.7	44	2.9	443	5.48	1.24	1.16	3.37	381.897	0	0	4
18	1	55	28.72	1	0	0	1	6.44	1.84	0.39	4.05	152	15.7	18.7	43.3	6.1	287	4.38	1.03	1.28	3.06	224.219	0	0	1
19	1	48	27.28	1	0	0	0	5.79	1.61	0.49	3.56	156	24	15.9	42.7	3	378	3.11	1.14	1.05	1.98	360	0	0	3
20	0	54	25.95	0	0	0	0	4.85	1.49	0.28	3	141	14.6	19.4	36.6	5.3	309	3.95	1.23	1.2	2.56	257.5	0	0	2
21	1	46	28.6	1	0	0	0	9.5	2.25	0.49	6.57	146	23.9	12	42.4	3.8	342	3.18	1.44	0.89	1.73	384.27	0	0	4
22	0	62	23.62	1	0	0	0	9.42	3.41	0.88	4.99	142	25	36	43.8	4.3	344	4.78	1.57	1.12	2.97	307.143	0	0	3
23	0	55	26.45	0	0	0	0	5.38	1.72	0.3	3.28	134	16.8	19.2	40.3	4.8	345	3.55	2.06	0.87	1.85	396.552	0	0	4
24	1	45	29.41	1	0	0	1	8.55	2.41	0.77	5.16	151	45.6	23	41	4	331	3.06	2.78	0.94	1.68	352.128	0	0	3
25	1	65	29.48	0	0	0	1	7.29	1.18	0.63	5.29	143	28.1	34.6	39.2	5	193	3.57	1.79	0.94	2.22	205.319	0	0	1
26	1	41	30.85	1	1	0	1	8.94	3.56	0.52	4.31	166	31.5	26.5	40.5	6.3	208	6.09	4.72	0.83	3.87	250.602	0	0	2
27	0	64	25.54	1	0	0	0	5.15	2.04	0.28	2.66	145	18.2	24.1	38.1	4.2	302	4.78	1.71	0.97	3.01	311.34	0	0	3
28	1	71	22.46	1	0	1	1	6.08	1.64	0.51	3.85	155	28.2	20.7	40.4	7.1	338	3.48	1.62	0.79	2.05	427.848	0	0	4
29	0	78	26.4	1	1	1	0	7.27	1.97	0.44	4.77	141	5.2	10.4	37.7	7.4	363	5.74	0.96	1.84	3.48	197.283	0	0	1
30	1	35	24.69	1	0	0	0	5.16	1.83	0.4	2.87	153	23.8	19.8	44	3.5	350	4.1	0.87	1.01	2.55	346.535	0	0	3
31	1	50	29.39	1	0	0	1	10.4	4.44	0.67	5.09	145	10.4	15.9	45.1	3.7	389	5.56	2.54	1.53	3.06	254.248	0	0	2
32	0	56	25.39	0	0	1	0	4.74	1.9	0.3	2.47	141	14.7	19.9	40.4	3.8	245	3.72	3.34	1	1.84	245	0	0	1
33	0	64	26.35	0	0	0	0	6.36	2.34	0.34	3.58	130	16.2	19.2	35.7	6	291	3.85	1.38	1.34	1.66	217.164	0	0	1
34	1	40	32.11	1	0	0	1	8.56	2.97	0.56	4.71	167	37.8	24.6	44.9	5	186	4.08	2.13	0.75	2.69	248	0	0	1
35	0	71	25.64	1	0	1	0	4.51	1.44	0.28	2.7	142	12.3	14	39.2	5.1	347	5.02	2.43	0.9	3.1	385.556	0	0	4
36	0	48	25.71	1	0	0	0	9.51	2.27	0.43	6.66	143	24.5	22.8	43.8	5.3	385	5.75	2.28	1.68	3.15	229.167	0	0	1
37	1	52	26.59	1	0	0	1	4.84	1.59	0.38	2.81	169	13.3	16.3	44.1	8	286	7.51	1.14	1.4	5.04	204.286	0	0	1
38	1	52	27.68	0	0	0	0	4.79	1.01	0.66	3.05	152	22.2	25.5	44.4	4.1	371	3.55	1.03	1.07	1.97	346.729	0	0	3
39	1	52	25.95	1	0	0	1	9.62	1.77	0.55	7	156	28.3	19.9	39.3	3.6	240	3.45	2.36	0.8	2.32	300	0	0	2
40	0	58	24.44	0	0	0	0	2.87	0.91	0.29	1.6	135	19.5	20.9	42.7	6	244	5.38	1.19	0.93	3.61	262.366	0	0	2
41	0	48	25.15	0	0	0	1	6.09	2.55	0.46	2.71	139	12.2	17.6	39.6	3.7	193	5.03	1.07	1.29	3.29	149.612	0	0	1
42	0	47	26.57	1	1	0	0	6.17	2.81	0.47	2.78	133	40.5	25.3	39.8	5.3	287	2.9	0.84	0.68	1.79	422.059	0	0	4
43	1	48	23.67	0	0	1	0	8.53	2.87	0.37	5.23	160	26.4	24.6	37	3.7	355	3.29	1.13	1.07	1.89	331.776	0	0	3
44	1	54	24.56	1	0	0	1	6.72	2.44	0.4	3.74	172	20.6	19.1	37.6	3.8	286	2.8	1.1	0.89	1.81	321.348	0	0	3
45	0	57	25.1	0	0	0	0	4.81	1.89	0.44	2.31	149	35.7	26.6	42.4	4.4	458	5.29	3.14	1.1	3.57	416.364	0	0	4
46	0	60	22.31	0	0	0	0	4.98	1.32	0.32	3.27	141	14.3	16.9	42.6	3.5	279	5.93	1.54	1.32	3.86	211.364	0	0	1
47	0	50	26.04	0	0	1	0	8.33	3.28	0.44	4.51	159	24.5	23.6	46.2	3.8	265	4.69	2.94	1.23	2.65	215.447	0	0	1
48	0	46	28.4	1	0	0	0	8.96	2.43	0.53	5.8	136	26.7	21.3	40.6	2.8	388	3.62	2.44	0.94	2.01	412.766	0	0	4
49	1	57	31.96	1	0	0	1	5.78	2.25	0.44	3	172	38.5	27.3	45.2	5.3	359	6.28	2.39	1.07	4.35	335.514	0	0	3
50	0	63	27.94	1	0	0	0	6.87	2.9	0.45	3.46	136	26.5	26.6	42.6	6.3	310	6.01	2.29	1.24	3.72	250	0	0	2
51	0	63	30.47	1	0	0	0	6.23	1.59	0.44	4.02	142	17	24.3	41.5	6.9	386	4.23	1.09	1.27	2.44	303.937	0	0	3
52	0	54	26.17	0	1	0	0	4.54	1.7	0.34	2.4	139	23.3	19.7	43.9	4.9	402	3.41	0.89	1.2	2.11	335	0	0	3
53	0	61	22.86	0	1	0	0	5.2	1.85	0.34	2.91	139	18.9	16	40.4	5.1	264	3.09	1.23	1.29	1.42	204.651	0	0	1
54	1	39	29.41	1	0	0	1	9.26	4.17	0.57	4.14	168	35.4	27.2	40.3	5.2	131	3.34	0.88	0.8	2.45	163.75	0	0	1
55	0	58	32.45	1	0	1	0	7.72	2.95	0.46	4.24	142	21	27.1	40.5	6.1	415	4.05	1.4	1.21	2.66	342.975	0	0	3
56	1	61	24.22	1	0	0	1	11.5	2.1	0.91	7.71	138	19.3	21.8	38.8	6.8	224	3.25	3.92	0.78	2.03	287.179	0	0	2
57	1	64	27.04	0	1	1	1	6.75	2.24	0.58	3.43	166	30.7	27.3	41.8	6.1	401	3.42	2.23	0.97	1.72	413.402	0	0	4
58	0	47	23.73	0	0	0	0	5.05	1.71	0.4	2.64	135	20.1	23.1	41.3	3.6	252	4.25	3.2	0.94	2.46	268.085	0	0	2
59	0	59	30.11	0	0	1	0	6.14	2.65	0.45	2.97	137	11.3	16.9	36.5	4.2	278	3.23	1.8	1.12	1.9	248.214	0	0	2
60	1	44	23.59	1	0	0	0	6.1	2.05	0.43	3.5	160	23.3	22.4	43	3.9	336	3.94	1.59	0.97	2.5	346.392	0	0	3
61	0	55	25.56	0	0	1	0	6.55	2.42	0.46	3.46	151	18	20.8	42.2	4.7	274	5.58	1.65	1.67	3.49	164.072	0	0	1
62	0	70	23.42	0	0	0	0	6.5	1.34	0.34	4.72	129	68.4	54.1	40.7	3.8	290	3.33	2.19	1.01	1.89	287.129	0	0	2
63	0	69	26.11	0	0	0	0	5.99	1.08	0.33	4.38	117	27.6	24	28.9	5.5	310	4.74	1.34	1.03	3.31	300.971	0	0	2
64	1	97	26.4	1	1	0	0	7.36	1.67	0.76	4.88	151	11.7	12.6	35.5	8.1	322	3.17	1.27	0.97	1.92	331.959	0	0	3
65	0	56	25.59	0	0	0	0	6.94	3.17	0.49	3.11	133	13.5	18.5	42	4.1	347	5.77	1.56	1.56	3.64	222.436	0	0	1
66	1	60	26.83	1	0	0	1	6.57	1.91	0.53	4.03	176	14.2	17.1	45.3	8.9	259	5.35	2.31	1.16	3.13	223.276	0	0	1
67	0	59	28.04	0	0	0	0	5.88	1.86	0.29	3.61	135	11.9	15.5	44.3	4.1	328	4.99	1.42	1.53	2.88	214.379	0	0	1
68	0	52	24.56	0	0	0	0	4.97	2.32	0.36	2.25	130	16.6	19.3	41.9	5.2	291	4.73	1.44	1.42	2.74	204.93	0	0	1
69	1	39	27.4	1	0	0	1	6.02	1.66	0.62	3.65	149	34.5	26.9	39.8	5.7	263	3.16	2.19	0.79	1.81	332.911	0	0	3
70	0	52	25.97	1	0	0	0	5.89	2.17	0.4	2.37	131	34.6	32	43.9	6.1	285	3.8	1.46	1.12	2.19	254.464	0	0	2
71	1	64	23.36	0	0	0	0	5.84	1.65	0.54	3.53	151	16.8	21.1	41.8	6.2	421	4	0.54	1.9	1.86	221.579	0	0	1
72	1	58	23.51	0	1	0	1	8.58	2.31	0.7	5.42	170	24.5	15.6	40.2	3.5	228	4.62	3.26	0.9	2.9	253.333	0	0	2
73	0	36	24.22	0	0	0	0	5.96	2.47	0.36	3.03	140	24.7	20.4	40.1	3	407	4.63	4.38	1.04	2.74	391.346	0	0	4
74	1	51	28.73	1	0	0	0	7.53	2.14	0.7	4.49	144	15.3	15.5	37.1	5.1	435	4.22	1.34	1.08	2.6	402.778	0	0	4
75	0	54	30.08	0	0	0	0	5.77	1.82	0.54	3.22	137	37.6	29.4	39.1	5.7	514	5.14	2.31	1.24	3.01	414.516	0	0	4
76	0	62	25.64	0	0	0	0	7.01	2.3	0.46	4.13	146	20.9	26.2	40.3	5.3	397	4.66	1.61	1.28	2.63	310.156	0	0	3
77	1	43	25.26	0	1	0	1	5.91	1.18	0.46	4.16	162	17.1	18.4	43	4.9	493	4.1	2.05	1.36	2.15	362.5	0	0	3
78	1	53	25.95	0	0	0	1	5.77	1.98	0.46	3.15	155	14.4	19.2	41.3	9.1	350	6.14	8.86	0.89	3.02	393.258	0	0	4
79	0	68	28.44	0	0	0	0	5.4	1.37	0.41	3.5	150	20.1	24.6	40.3	3.9	356	4.01	1.27	1.04	2.63	342.308	0	0	3
80	0	52	27.06	0	0	0	0	6.87	2.1	0.41	4.2	132	19	16.1	43.8	4.38	224	5.7	2.48	1.03	3.63	217.476	0	0	1
81	1	48	28.7	0	0	0	0	6.37	1.88	0.85	3.22	168	26.7	25.2	46.1	4.8	356	4.4	1.74	1.03	2.75	345.631	0	0	3
82	1	54	19.03	0	0	0	1	6.77	1.66	0.67	4.32	138	63.9	81.3	45.9	3.7	445	4.98	2.28	1.23	2.59	361.789	0	0	3
83	0	54	20.03	0	1	0	0	7.74	3.67	0.66	3.19	134	39.7	29.2	42.7	4.1	298	4.93	2.66	1	3.05	298	0	0	2
84	1	52	31.14	1	0	0	0	9.34	2.73	0.47	6.01	164	15.7	20.5	46.2	4.2	327	5.61	2.06	0.98	3.41	333.673	0	0	3
85	1	58	23.41	0	0	0	1	4.3	1	0.34	2.85	161	20.4	26	41.2	2.9	289	4.06	2.38	1.1	2.06	262.727	0	0	2
86	0	57	27.11	1	0	0	0	8.1	2.09	0.63	5.25	147	16	19.7	40.6	4	255	5.17	1.2	1.62	2.88	157.407	0	0	1
87	0	43	26.06	0	0	0	0	5.03	1.58	0.52	2.84	118	10.9	15.5	36.7	3.6	307	4.3	1.33	1.14	2.37	269.298	0	0	2
88	1	46	30.32	1	1	0	0	11.3	3.52	0.82	6.78	156	39.5	28.5	51	5.7	433	4.47	2.35	1.02	2.67	424.51	0	0	4
89	1	27	23.36	0	0	0	1	10.07	1.95	0.66	7.34	151	24.9	17.1	45.3	7.3	395	4.23	1.85	1.05	2.33	376.19	0	0	4
90	0	49	24.97	0	0	0	0	9.05	3.03	0.51	5.37	140	58.3	59.2	43.1	4.9	188	4.7	1.35	0.9	2.75	208.889	0	0	1
91	0	60	24.88	0	1	0	0	8.52	1.9	0.47	5.91	136	48.9	32.8	42.6	6.5	330	5.16	1.36	1.58	3.04	208.861	0	0	1
92	1	60	21.37	0	0	0	1	10.81	2.12	0.73	7.82	175	15.8	20.3	44	3.7	304	4.01	1.74	1.05	2.23	289.524	0	0	2
93	1	40	32.87	1	0	0	1	5.09	1.86	0.42	2.66	158	30.7	21.4	46.7	5.2	207	4.45	3.4	0.71	2.59	291.549	0	0	2
94	1	36	26.37	1	0	0	0	11.57	2.1	0.64	8.76	157	46.2	20.2	41.4	4	343	3.48	1.72	0.87	1.94	394.253	0	0	4
95	0	52	23.05	0	0	0	0	6.25	3.07	0.32	2.82	130	22	19.1	41.1	4.5	342	4.44	1.34	0.8	2.75	427.5	0	0	4
96	0	58	26.67	1	0	0	0	5.15	1.92	0.35	2.8	125	19.6	19.5	43.4	5	297	2.82	1.43	0.89	1.38	333.708	0	0	3
97	0	57	25.22	1	1	0	0	5.8	1.63	0.5	3.56	151	61.6	71.7	48.2	8.4	426	4.03	1.96	1	2.23	426	0	0	4
98	1	44	25.25	0	0	0	0	12.93	1.3	0.5	11.2	154	26.7	16	44.2	4.3	322	2.61	1.65	0.89	1.37	361.798	0	0	3
99	1	64	32.72	1	0	0	0	8.62	2.97	0.57	4.72	162	20.1	15.8	44.4	5.9	347	5.13	1.85	1.35	3.07	257.037	0	0	2
100	1	46	25.4	0	0	0	1	9.94	1.89	0.86	7.06	154	316.4	145.9	38.8	5.8	279	3.04	1.15	0.84	2.54	332.143	0	0	3
101	1	38	23.38	1	0	0	1	9.49	2.34	0.93	6.1	162	17.9	19.7	39.3	5.1	415	5.67	2.04	1.6	3.09	259.375	0	0	2
102	0	70	27.34	0	0	0	0	5.11	1.85	0.47	2.64	138	9.3	16.2	36.9	4.8	314	5.2	1.45	1.32	2.97	237.879	0	0	1
103	1	52	25.8	1	0	1	0	5.93	2.12	0.61	3.07	154	17.1	19.1	39	7.2	304	3.58	2.3	0.92	1.89	330.435	0	0	3
104	1	51	26.51	0	0	0	0	8.62	2.1	0.67	5.71	152	16.8	19.4	41.42	10.9	398	4.82	1.37	1.05	3.01	379.048	0	0	4
105	0	58	23.66	1	0	0	0	5.58	2.45	0.3	2.69	154	24.3	25.9	42.1	5.5	312	5.17	2.3	1.52	2.78	205.263	0	0	1
106	0	55	29.76	1	1	0	0	4.81	1.03	0.23	3.27	146	66.3	52.3	44	5.7	206	3.16	1.32	1.2	1.43	171.667	0	0	1
107	1	62	27.76	1	0	1	1	7.27	1.72	0.57	4.89	159	28.8	27.6	43.7	4.2	426	4.49	2.02	1	2.59	426	0	0	4
108	0	44	25.34	0	0	0	0	5.92	1.49	0.39	3.99	128	17	18.2	41	3.2	335	4.21	1.61	1.04	2.54	322.115	0	0	3
109	0	51	28.4	0	0	0	0	7.6	1.96	0.57	4.84	143	16.2	19.3	43.7	4.9	300	4.5	1.06	1.28	2.57	234.375	0	0	1
110	0	29	34.2	1	0	0	1	7.91	2.38	0.51	4.95	124	16	14	42.5	4.4	353	3.87	1.53	0.94	2.39	375.532	0	0	4
111	0	57	31.62	1	0	0	0	6.46	1.54	0.53	4.14	142	27.6	25.2	39.9	4.6	338	4.53	1.28	1.57	2.26	215.287	0	0	1
112	0	53	26.56	1	0	0	0	4.48	1.53	0.33	2.56	147	20.7	20.1	44	4.3	525	5.99	1.16	1.69	3.38	310.651	0	0	3
113	0	54	27.01	0	0	0	0	6.25	2.14	0.44	3.44	133	13.9	20.1	41.42	3.5	212	5.96	4.63	1.29	2.62	164.341	0	0	1
114	1	57	29.73	1	1	0	1	6.59	1.43	0.58	4.42	150	20.6	14.2	35.5	5.4	221	2.76	1.26	0.98	1.34	225.51	0	0	1
115	1	57	23.67	0	0	0	0	6.65	2.42	0.47	3.62	170	29.5	21.8	41.42	4.8	331	5.18	2.4	1.11	2.94	298.198	0	0	2
116	1	62	24.49	0	0	0	1	8.78	2.39	0.62	5.53	161	41.8	24.4	37.3	6.1	311	4.12	1.74	0.79	2.66	393.671	0	0	4
117	1	53	28.34	1	1	1	1	6.71	2.24	0.54	3.64	144	39.2	23.7	41.5	5	399	3.47	1.14	1.18	1.82	338.136	0	0	3
118	0	63	26.56	0	0	0	0	5.92	2.21	0.46	2.95	133	16.5	18	38.7	4.7	250	3.4	1.13	1.23	1.73	203.252	0	0	1
119	1	76	27.76	1	1	0	1	7.71	1.85	0.52	5.17	152	17.7	15.7	42	5.6	368	3.74	2.78	0.89	2.12	413.483	0	0	4
120	1	44	31.11	1	0	0	0	4.76	1.7	0.48	2.37	160	20.9	24.4	45.9	5.4	354	4.86	1.22	1.25	2.96	283.2	0	0	2
121	0	47	25.46	1	0	0	0	5.81	1.9	0.43	3.31	162	18.3	17.9	44.4	4.7	373	4.5	2.28	0.88	2.75	423.864	0	0	4
122	0	50	22.77	0	0	0	0	2.9	1.52	0.21	1.07	129	11.9	14.9	37.4	3.5	379	4.44	0.78	1.31	2.49	289.313	0	0	2
123	1	29	25.51	0	0	0	1	8.44	2.09	0.53	5.5	153	19.8	17.4	44.4	3.8	342	4.06	1	1.03	2.43	332.039	0	0	3
124	0	65	27.06	1	0	0	0	7.24	2.6	0.35	4.12	140	40.9	26.8	42.9	4.9	436	4.52	1.23	1.33	2.65	327.82	0	0	3
125	1	57	25.95	1	0	0	0	7.92	1.71	0.67	5.34	141	14.9	16	38.5	5.4	368	5.25	1.6	1.84	2.81	200	0	0	1
126	1	40	25.9	0	0	0	1	6.58	2.72	0.34	3.34	164	21.6	16.4	39.1	5.3	368	4.94	1.42	1.2	3.13	306.667	0	0	3
127	0	54	26.67	0	0	0	0	4.49	1.85	0.31	2.07	128	18.3	20.4	39.9	4.3	234	5.17	1.49	1.82	2.74	128.571	0	0	1
128	1	40	29.05	0	0	0	0	6.37	2.53	0.36	3.29	180	46.2	29.3	48.5	5.5	313	6.44	6.5	1.03	2.91	303.883	0	0	3
129	0	50	24.97	1	0	0	0	4.97	2.18	0.27	2.43	146	26.8	17.6	45	4	236	5.46	1.79	1.38	3.1	171.014	0	0	1
130	1	56	24.22	0	0	0	1	5.8	1.59	0.33	3.54	146	11.9	14.3	38.4	4.7	329	3.73	1.43	0.93	2.29	353.763	0	0	3
131	0	61	24.12	0	0	0	0	6.1	1.75	0.35	3.92	136	12.2	18.3	42	3.93	261	4.3	1.49	1.52	2.15	171.711	0	0	1
132	0	51	27.34	1	0	0	0	6.15	1.96	0.47	3.59	145	37.7	26.9	41.9	3.7	335	5.09	2.21	1.03	3.21	325.243	0	0	3
133	0	68	22.19	0	0	0	0	3.22	1.16	0.31	1.65	130	15.1	24.4	39.6	4.7	153	3.26	0.64	1.63	1.24	93.865	0	0	1
134	1	31	26.2	1	0	0	0	8.28	2.46	0.6	5.13	163	54.2	34.8	40.5	3.5	329	3.13	1.21	0.88	1.68	373.864	0	0	4
135	1	64	28.41	1	0	0	1	7.3	1.4	0.38	5.33	138	15.4	18.3	38.4	5.25	256	2.61	0.65	1.15	1.14	222.609	0	0	1
136	1	39	30.68	1	0	0	1	8.19	2.11	0.74	4.86	163	78.2	31.2	43.2	3.3	230	5.62	2.04	0.93	3.74	247.312	0	0	1
137	1	41	31.56	1	0	0	1	10.7	4.18	0.57	5.63	171	56.5	31.1	40.8	6.4	393	3.81	4.46	0.9	2.02	436.667	0	0	4
138	1	50	27.43	1	0	0	1	8.72	1.74	0.33	6.5	171	29.5	20.8	47.1	3.7	234	3.72	3.12	1.07	1.76	218.692	0	0	1
139	1	36	31.92	1	0	0	1	6.44	1.52	0.4	4.21	157	18.9	13.4	39.8	6.1	164	4.44	1.84	0.98	2.71	167.347	0	0	1
140	1	60	27.15	0	0	1	1	5.69	2	0.69	2.83	141	19.5	19.8	38.7	7	167	2.84	2.07	0.85	1.3	196.471	0	0	1
141	0	68	24.45	1	0	0	0	3.84	1.05	0.14	2.55	125	12.4	16.6	40.1	2.9	210	6.53	1.23	1.34	4.21	156.716	0	0	1
142	1	37	25.95	1	0	1	1	4.44	1.67	0.33	2.26	165	24.9	20.1	50.7	5.1	342	4.49	1.6	1.06	2.18	322.642	0	0	3
143	1	48	26.4	1	1	1	1	8.45	2.75	0.63	4.87	162	22.5	19.1	41.8	4.2	192	3.65	3.36	0.76	1.96	252.632	0	0	2
144	0	70	25.81	1	0	0	0	6.35	1.79	0.64	3.75	148	10.8	13.8	34	4.8	242	4.12	2.66	1.04	2.39	232.692	0	0	1
145	0	51	27.1	1	0	0	0	6.15	1.2	0.57	4.12	134	47.7	31.7	37.8	4.2	235	3.42	2.29	0.95	1.76	247.368	0	0	1
146	0	68	28.4	1	0	0	0	8.54	2.07	0.48	5.8	142	16.6	26.6	39.4	5.7	407	8.09	2.06	1.63	4.91	249.693	0	0	2
147	1	57	22.72	0	0	0	0	6.34	2.47	0.61	3.17	175	21.8	19.3	38.6	4.6	322	4.47	1.39	1.1	2.75	292.727	0	0	2
148	1	60	26.26	1	1	0	1	5.76	2.05	0.39	3.1	160	27.8	20	46.2	8.9	328	3.77	0.83	1.54	1.75	212.987	0	0	1
149	1	39	24.49	1	0	0	1	5.89	2.94	0.53	2.23	165	21	18.2	38.3	5	374	5.84	8.87	1.07	2.45	349.533	0	0	3
150	0	67	25.63	0	1	1	0	6.53	1.74	0.39	3.31	130	16.6	26.9	38	6	276	5.06	2.45	0.92	3.25	300	0	0	2
151	1	49	26.93	1	0	0	1	7.14	2.18	0.74	4	151	36.5	33.7	38.6	5.2	342	4.26	0.78	1.25	2.44	273.6	0	0	2
152	0	56	29.41	1	0	0	0	6.3	1.42	0.34	4.15	148	18.3	20.5	42.8	3.9	376	4.59	1.44	1.16	2.5	324.138	0	0	3
153	0	31	30.85	1	1	0	0	7.21	2.16	0.48	4.39	136	55.3	33.7	43.8	5.2	325	4.31	4.22	0.96	1.89	338.542	0	0	3
154	1	53	26.78	0	1	0	0	6.88	2.74	0.61	3.44	164	20.9	17.5	38	5.6	391	3.66	2.76	0.97	2.07	403.093	0	0	4
155	0	59	23.05	0	0	0	0	5.82	1.63	0.34	3.78	135	13	14.3	37.9	5.4	241	4.44	3.01	0.98	2.45	245.918	0	0	1
156	0	52	26.29	0	0	0	0	4.11	1.55	0.32	2.06	139	19.2	18.9	39.5	5.5	267	4	2.08	0.98	2.3	272.449	0	0	2
157	0	57	24.97	1	0	0	0	7.86	2.31	0.55	4.82	137	17.8	19.4	42.2	5	231	5.66	2.45	1.22	3.3	189.344	0	0	1
158	1	39	26.89	1	0	0	0	5.56	2.04	0.46	2.7	159	28.9	19.4	37.5	4.8	227	5.04	1.14	1.11	3.2	204.505	0	0	1
159	0	73	26.67	1	0	0	0	5.59	1.55	0.51	3.44	127	33.4	25.9	38.8	5.2	276	4.88	1.19	1.19	2.88	231.933	0	0	1
160	1	34	28.95	1	0	0	1	5.82	2.1	0.44	3.1	156	37.2	23.8	46.2	5.9	227	4.47	1.36	0.82	2.99	276.829	0	0	2
161	1	65	24.9	1	1	1	1	6.24	1.84	0.5	3.29	148	14.1	18.6	41.42	5.4	349	5.17	3.63	1.05	3.03	332.381	0	0	3
162	0	69	28.91	1	0	0	0	6.39	2.15	0.45	3.65	151	14.8	18.2	37.6	4.6	330	3.15	1.29	1.11	1.69	297.297	0	0	2
163	1	55	28.03	0	0	1	1	9.87	2.13	1.06	6.4	163	27.6	21.7	40.3	4.7	342	4.98	3.12	0.87	3.08	393.103	0	0	4
164	0	66	27.05	1	0	0	0	6.89	1.3	0.27	5.29	144	15.8	15.2	40.2	6.2	250	3.55	1.6	0.99	2.05	252.525	0	0	2
165	0	57	24	0	0	0	0	5.96	2.96	0.43	2.38	150	23.5	27.4	46.1	6.6	259	4.87	1.53	1.32	2.77	196.212	0	0	1
166	0	67	26.71	1	1	0	0	6.15	2.58	0.4	3.07	149	16.3	15.7	39.7	5.5	305	4.78	2.17	1.22	2.61	250	0	0	2
167	1	60	24.73	0	0	0	0	4.01	1.16	0.44	2.24	144	19.8	19.3	45.3	5.6	377	5.9	2.2	1.52	3.5	248.026	0	0	2
168	1	48	26.42	0	0	0	1	6.69	2.44	0.47	3.31	161	17	14.6	42.4	5.3	311	4.93	1.32	1.09	3.3	285.321	0	0	2
169	0	56	31.58	1	0	0	0	10.7	4.42	0.69	5.36	161	29.9	31.3	41.9	4.2	279	5.67	2.44	1.31	3.57	212.977	0	0	1
170	0	58	25.39	1	0	0	0	7.44	2.34	0.47	4.13	152	34.4	27.8	45.6	4	193	4.01	1.11	1.56	2.18	123.718	0	0	1
171	0	67	25.85	1	1	0	0	3.88	1.16	0.43	1.98	133	18.4	25.3	44	5.5	361	5.51	1.07	1.49	3.51	242.282	0	0	1
172	1	53	25.08	0	1	0	0	5.69	1.79	0.39	3.22	146	8.8	17	45.2	5.5	412	4.27	2.32	1.02	2.58	403.922	0	0	4
173	1	81	24.32	1	0	1	1	6	1.4	0.48	3.96	158	17.9	36.6	41.2	7.7	447	6.98	1.67	1.62	4.54	275.926	0	0	2
174	1	54	21.55	1	0	1	1	6.45	1.48	0.43	4.41	137	39.2	23.2	47.8	5.6	333	2.08	0.81	0.91	1.03	365.934	0	0	3
175	1	39	26.73	1	0	0	0	6.14	2.43	0.46	3.19	140	45.5	20	41.9	4.5	260	4.28	2.86	0.92	2.81	282.609	0	0	2
176	1	43	25.78	1	1	0	1	6.63	2.39	0.45	3.62	154	79.8	40.9	46.1	4.9	306	5.2	2.28	1.2	3.22	255	0	0	2
177	0	61	27.14	1	1	0	0	7.49	2.3	0.35	4.72	134	17.6	14.8	39	7.9	265	4.29	3.01	1.05	2.37	252.381	0	0	2
178	1	47	26.12	1	1	0	1	8.36	2.87	0.55	4.6	157	47.9	22.9	42.8	8	260	5.54	4.14	0.99	3.24	262.626	0	0	2
179	1	43	29.94	1	1	0	0	9.27	3.41	0.54	5.16	180	17.8	16	45.5	3.8	330	4.42	2.47	1.01	2.62	326.733	0	0	3
180	1	61	27.68	1	0	0	0	6.05	1.92	0.68	3.17	140	24	20.9	36.2	5.4	240	3.98	1.21	0.8	2.53	300	0	0	2
181	0	55	22.49	0	0	0	0	6.79	3.01	0.48	3.02	142	16.2	18.8	42	4.8	268	4.77	1.61	1.25	2.7	214.4	0	0	1
182	1	53	27.68	0	0	0	1	5.4	2.01	0.55	2.34	171	30.5	20.4	37.6	7.2	353	5.08	1.95	1.11	3.17	318.018	0	0	3
183	0	69	25.54	1	0	0	0	4.26	1.39	0.36	2.36	135	10.8	16	36.4	4.5	352	5.04	1.53	1.3	3.02	270.769	0	0	2
184	1	50	29.76	1	0	0	1	4.99	1.97	0.33	2.52	132	10.5	16.3	39.2	5.1	363	2.91	1.16	1	1.28	363	0	0	3
185	1	48	24.22	1	0	0	1	7.88	2.29	0.7	4.76	162	40	21.3	43	4.4	312	4.67	2.47	1.04	2.93	300	0	0	2
186	0	48	28.3	0	0	0	0	5.43	1.18	0.29	3.85	140	13.7	14.6	41.1	5.1	244	4.12	1.93	0.98	2.45	248.98	0	0	2
187	0	63	16.65	0	0	0	0	4.9	1.79	0.39	2.53	125	15.3	18.2	35.3	3.7	199	3.76	0.87	1.21	2.15	164.463	0	0	1
188	0	77	22.22	1	1	1	0	7.57	1.57	0.46	5.42	128	20.5	16.6	42.5	4.6	260	5.67	1.68	1.47	3.23	176.871	0	0	1
189	1	33	27.76	0	0	0	0	6.4	2.7	0.45	3.09	165	46.1	23	43.1	5.5	345	3.61	1.64	1.15	2.1	300	0	0	2
190	0	65	18.81	0	0	0	0	5.52	1.79	0.45	3.09	136	16.7	19.4	39.6	4.3	224	5.16	1.31	1.32	3.17	169.697	0	0	1
191	0	68	31.24	1	0	0	0	7.17	1.66	0.81	4.61	140	21.1	26.1	38.4	4.4	287	5.21	2.82	1.37	2.81	209.489	0	0	1
192	0	58	28.67	1	1	0	0	6.85	2.76	0.58	3.41	144	10.5	19.6	42.3	4.4	434	5.42	2.14	1.01	3.17	429.703	0	0	4
193	0	56	30.08	0	0	0	0	5.64	2.36	0.27	2.89	149	69.8	69.5	45.7	4.6	506	7.91	2.21	1.39	3.86	364.029	0	0	3
194	0	22	23.24	0	0	0	0	5.16	1.85	0.38	2.78	168	29.9	23.4	49.9	4.8	406	5.27	1.98	1.59	2.81	255.346	0	0	2
195	0	58	28.2	1	0	0	0	6.58	2.17	0.35	3.95	141	28.9	24.7	45.3	3.8	503	4.94	1.1	1.6	2.5	314.375	0	0	3
196	1	53	30.37	1	0	0	1	8.28	1.99	0.66	5.43	142	19.6	18.6	42.6	4.1	440	5.12	2.87	1.17	3.01	376.068	0	0	4
197	0	53	24.56	0	0	0	0	4.05	1.14	0.27	2.56	141	14.2	24.7	47.1	7.3	275	3.7	1.02	1.21	1.98	227.273	0	0	1
198	0	64	27.27	0	0	0	0	5.25	2.12	0.4	2.61	137	47.1	34.9	37.9	5.7	234	5.29	1.71	1.24	3.19	188.71	0	0	1
199	1	54	26.12	0	0	0	1	11.85	2.51	0.95	8	149	24	18.1	41.42	7.3	343	3.77	1.56	1.1	2.11	311.818	0	0	3
200	1	66	21.38	0	1	0	1	5.15	1.36	0.34	3.34	140	11.4	14.3	38.3	4.2	373	2.46	0.78	0.98	1.29	380.612	0	0	4
201	0	36	18.37	0	0	0	0	7.69	2.08	0.62	4.81	128	15.6	16.7	38.9	4.8	381	3.67	1.51	1.23	2.03	309.756	0	0	3
202	1	68	19.57	1	1	0	1	4.09	1.14	0.3	2.5	149	20.8	17.2	41.42	4.6	256	2.63	1.38	0.86	1.43	297.674	0	0	2
203	1	47	26.12	1	0	0	1	6.55	2.09	0.41	3.88	171	28.11	24.3	41.42	4.4	391	4.9	4.63	0.99	2.81	394.949	0	0	4
204	1	67	30.02	1	0	0	0	6.06	2.27	0.58	2.75	162	19.7	17.5	42.4	9.1	294	4.24	0.99	1.31	2.51	224.427	0	0	1
205	0	47	26.35	0	0	0	0	5.09	1.14	0.33	3.54	136	13.8	17.3	42.1	3.8	275	4.36	1.58	1.39	2.51	197.842	0	0	1
206	1	56	25.95	0	0	0	0	6.61	2.22	0.56	3.57	160	19.2	17.3	42.2	5.6	285	4.7	1.65	1.12	2.91	254.464	0	0	2
207	0	61	24.03	1	0	0	0	6.22	1.65	0.49	3.85	131	28.3	20.8	44.3	5.3	282	4.85	1.04	1.47	2.97	191.837	0	0	1
208	1	84	24.73	0	0	0	1	4.9	1.87	0.42	2.35	134	13.4	15.6	36.4	6.7	303	4.08	0.8	1.24	2.38	244.355	0	0	1
209	0	56	28.84	1	0	0	0	6.81	2.63	0.41	3.61	141	22.7	22	43.4	6.5	223	5.13	1.82	1.37	2.9	162.774	0	0	1
210	0	52	27.06	0	0	0	0	4.56	2.25	0.28	1.89	145	43.5	37.4	37.5	3.9	347	5.65	2.63	1.01	3.28	343.564	0	0	3
211	1	52	31.14	0	0	0	1	5.48	1.16	0.41	3.69	165	25.5	20.6	38.6	4.7	125	3.34	1.43	0.76	2.04	164.474	0	0	1
212	1	40	26.12	1	0	0	0	6.47	2.54	0.41	3.21	157	14.2	14.7	49.1	5.1	391	4.92	0.96	1.44	2.93	271.528	0	0	2
213	0	74	27.73	1	0	0	0	6.95	3	0.51	3.34	121	15.4	18.9	46.9	5.5	188	4.78	1.37	1.42	2.69	132.394	0	0	1
214	0	47	26.56	0	0	0	0	4.04	1.31	0.28	2.36	87	13.5	18	38.5	4.6	390	3.39	1.74	0.91	1.93	428.571	0	0	4
215	0	48	27.99	1	0	0	0	7.35	1.36	0.37	5.56	139	15.9	15.9	45	3.7	352	4.03	2.54	1.23	1.96	286.179	0	0	2
216	1	58	34.89	1	0	0	0	6.03	1.48	0.53	3.92	163	64.6	41	46.2	4.1	213	4.41	2.29	0.99	2.72	215.152	0	0	1
217	1	62	24.31	1	1	0	1	6.32	1.39	0.23	4.62	156	22.8	36	38.6	4.1	368	4.22	3.37	1.22	2.01	301.639	0	0	2
218	0	56	28.98	0	0	0	0	6.3	2.61	0.29	3.15	145	18.3	21.9	49.9	6.1	385	4.75	3.52	1.16	2.4	331.897	0	0	3
219	0	51	22.22	0	0	0	0	5.4	1.72	0.38	3.1	144	25.5	20.4	35	4.7	299	3.98	1.25	2.01	1.45	148.756	0	0	1
220	1	55	26.04	0	0	0	0	6.84	2.06	0.5	4.05	156	37.7	31.7	42.9	5.7	323	4.64	0.93	1.67	2.19	193.413	0	0	1
221	0	56	25.54	0	0	1	0	4.68	1.76	0.37	2.12	139	16	28.7	42	9.8	253	5.67	1.35	1.25	3.19	202.4	0	0	1
222	1	36	25.95	1	0	0	0	5.27	1.97	0.34	2.6	152	19	18.7	45.5	6.2	357	3.97	1.79	0.96	2.33	371.875	0	0	3
223	1	60	25.56	0	0	0	0	9.36	2.2	0.94	5.97	144	17	24.3	39.9	4.7	295	4.11	1.18	1.12	2.23	263.393	0	0	2
224	0	49	30.48	0	0	0	0	7.6	1.69	0.28	5.54	131	24.1	22.8	40.1	4.1	310	3.27	1.2	1.16	1.58	267.241	0	0	2
225	1	57	32.21	0	0	0	1	2.53	0.81	0.31	1.34	150	41.6	23.5	41.1	10	483	3.71	1.42	1.14	1.91	423.684	0	0	4
226	0	61	22.89	0	0	0	0	7.49	3.33	0.65	3.31	131	11.7	16.9	36	3.5	291	4.3	3.06	0.98	2.14	296.939	0	0	2
227	1	37	21.11	1	0	0	1	8.97	2.89	0.77	5.11	158	33.8	22.9	43.7	7.8	341	4.14	1.33	1.04	2.39	327.885	0	0	3
228	0	48	27.89	1	0	0	0	5.81	1.25	0.46	3.99	138	11.4	16.2	39.2	5	304	5	1.68	1.3	2.58	233.846	0	0	1
229	0	48	29.72	0	1	0	0	4.63	1.33	0.37	2.86	128	8.2	14	39.1	5.2	239	4.08	2.55	0.89	2.04	268.539	0	0	2
230	1	58	24.91	0	0	1	1	6.17	2	0.55	3.37	146	20.4	22.2	38.7	4.1	294	4.7	1.91	1.16	2.61	253.448	0	0	2
231	0	49	19.78	0	1	1	0	7.27	2.15	0.53	4.48	125	25.1	18.9	40.2	4.9	299	4.43	1.31	1.37	2.29	218.248	0	0	1
232	0	59	25.95	0	0	0	0	7.5	1.17	0.42	5.73	143	141.2	89.6	40.3	5.2	342	2.63	1.3	1.02	1.18	335.294	0	0	3
233	1	60	25.25	0	0	0	1	4.63	1.81	0.41	2.2	160	16.8	18.8	45.6	5.3	312	3.72	0.87	1.19	2.02	262.185	0	0	2
234	1	37	29.74	0	0	0	1	8.09	1.99	0.74	5.28	166	41.1	31.1	42.7	4.8	400	4.28	2.92	0.95	2.26	421.053	0	0	4
235	0	51	24.97	1	0	0	0	6.13	1.71	0.25	4.14	129	36.3	29.8	40.5	5.2	291	5.1	1.79	1.64	2.58	177.439	0	0	1
236	0	46	32.66	1	0	0	0	6.35	2.07	0.44	3.62	126	58.7	46.2	44	4.7	339	3.63	1.54	1.18	1.95	287.288	0	0	2
237	1	53	22.51	1	0	0	1	5.26	2.11	0.48	2.52	136	48.3	39.9	42.3	3.7	203	3.34	1.08	0.77	2.14	263.636	0	0	2
238	0	58	31.63	1	0	0	0	4.77	1.72	0.24	2.73	130	16	17	37.2	5.8	258	4.42	0.79	1.02	1.28	252.941	0	0	2
239	0	57	21.48	0	0	0	0	5.68	2.45	0.6	2.39	127	38.3	31.2	37.7	6.2	295	6.14	1.03	1.44	3.58	204.861	0	0	1
240	1	37	25.26	0	0	1	1	13.41	3.5	0.75	8.92	186	54.7	25.4	48.3	5.3	302	4.64	5.05	0.8	2.48	377.5	0	0	4
241	1	62	26.64	1	0	0	1	5.17	1.58	0.56	2.66	150	65.3	43.9	37.4	7.5	229	5.61	2.81	0.98	2.97	233.673	0	0	1
242	1	62	28.41	1	0	0	0	9.13	2.05	0.65	5.7	161	38	31.4	42.8	3.9	327	2.78	0.99	0.85	1.53	384.706	0	0	4
243	0	64	27.34	0	0	0	0	4.94	2.51	0.45	1.84	135	21	23.4	41.9	4.5	295	4.66	1.07	1.57	2.26	187.898	0	0	1
244	0	69	20.31	0	0	0	0	8.03	1.83	0.8	4.87	142	10.2	16.3	36.1	4.3	289	3.69	0.85	1.73	1.42	167.052	0	0	1
245	1	43	29.38	0	0	0	0	6.44	2.15	0.49	3.65	178	105.4	52.5	40.2	4.8	423	4.09	1.28	1	2.56	423	0	0	4
246	1	47	23.39	0	0	0	0	4.76	1.33	0.4	3.01	153	30.8	23.9	41.7	3.6	311	4.7	4.47	1.04	2.28	299.038	0	0	2
247	1	51	23.8	0	0	0	0	7.03	1.95	0.4	3.88	156	42.7	26.3	42.7	5.9	337	4.23	1.3	1.2	2.2	280.833	0	0	2
248	0	65	27.06	0	0	0	0	4.29	2.12	0.31	1.72	119	23.2	20.1	36.9	5.8	287	3.49	1.46	1	1.94	287	0	0	2
249	1	57	24.82	1	0	0	1	6.42	1.49	0.51	4.2	147	17.6	20.4	42.8	4.4	431	3.77	1.12	1.47	1.86	293.197	0	0	2
250	0	74	29.14	1	1	0	0	5.41	1.78	0.46	3.12	131	22.3	20.6	42.9	8.5	340	3.94	1.18	1.29	1.96	263.566	0	0	2
251	0	74	26.47	1	1	0	0	4.71	1.69	0.44	2.45	151	15.4	16.1	37.9	11	410	4.56	2.67	0.96	2.71	427.083	1	2	4
252	1	77	26.57	1	0	1	1	7.71	2.32	0.59	3.95	152	20.5	19.9	37.3	6.9	453	2.52	1.45	0.87	1.23	520.69	1	1	4
253	0	53	25.71	1	0	0	0	6.8	2.39	0.31	3.91	139	42.6	28.6	44.9	3.6	302	4.68	2.58	1.2	2.95	251.667	1	1	2
254	0	57	23.18	0	1	0	0	4.27	0.64	0.22	3.38	142	55.7	24.7	42.3	4.1	258	5.42	1.95	1.4	3.37	184.286	1	1	1
255	1	66	24.56	1	0	1	1	5.96	2.03	0.62	3.14	155	19.1	18.4	43.3	5	475	4.65	2.06	0.94	2.9	505.319	1	1	4
256	0	64	26.67	1	0	1	0	5.64	2.05	0.41	3.07	127	32.4	22.8	44.4	3.7	281	4.9	1.87	1.57	2.77	178.981	1	2	1
257	0	70	24.61	1	1	1	0	8.18	2.59	0.61	4.81	131	27.6	23.8	36.6	3.7	306	3.83	1.3	1.08	2.5	283.333	1	1	2
258	1	76	29.38	1	0	0	0	4.42	0.42	0.5	3.47	116	32.5	73.5	38.4	11.3	574	2.03	0.51	0.74	1.16	775.676	1	2	4
259	1	62	23.14	1	1	1	1	6.41	1.57	0.64	3.75	140	12.1	15.3	36.1	7.4	283	3.36	1.41	0.91	2.05	310.989	1	2	3
260	1	61	24.56	0	0	0	1	8.46	1.98	0.62	5.34	159	27.7	31.1	38.2	4.2	501	3.75	1.16	0.91	2.58	550.549	1	2	4
261	0	89	31.11	1	1	1	0	12.58	2.63	0.95	8.57	107	28.79	27.29	40.05	9.1	388	4.36	1.36	1.32	2.49	293.939	1	1	2
262	1	64	26.47	1	1	1	0	5.26	1	0.71	3.51	143	14.9	22.2	43.3	3.4	301	4.19	0.85	1.08	2.73	278.704	1	2	2
263	1	51	30.12	0	1	0	1	8.04	2.39	0.68	4.78	165	47.6	44.2	38.5	5.4	314	3.43	1.43	0.99	2.33	317.172	1	1	3
264	0	69	25.39	1	0	1	0	8.38	1.47	0.45	6.44	140	18.3	88.8	36.5	4.2	443	5.89	1.05	1.38	4.13	321.014	1	1	3
265	1	76	26.78	1	0	1	1	8.15	2.3	0.5	5.2	151	27.2	23.7	43.4	5.3	350	3.99	1.24	1.28	2.27	273.438	1	2	2
266	0	65	23.44	1	1	0	0	5.52	0.75	0.47	4.18	94	11.2	22.5	21.6	10.7	491	2.99	1.19	0.94	1.63	522.34	1	2	4
267	1	63	26.47	0	0	0	1	26.44	0.93	1.61	23.87	136	16.6	17	34.8	8.6	391	2.97	1.79	0.6	1.86	651.667	1	1	4
268	0	88	26.47	1	0	1	0	13.77	2.56	0.45	10.69	149	15	25.4	38	3.4	599	4.99	3.68	0.95	3.06	630.526	1	2	4
269	0	84	25.39	1	0	0	0	6.37	2.94	0.43	2.91	141	16.5	31.2	33.4	3.4	322	4.99	1.58	1.26	3.48	255.556	1	2	2
270	1	86	21.2	1	0	0	0	6.49	1.26	0.56	4.58	150	27.2	25.7	39.2	7.1	301	2.85	1.55	0.98	1.48	307.143	1	1	3
271	0	83	27.48	1	0	1	0	6.59	2.33	0.59	3.44	149	28.7	31.5	43.9	4.4	333	4.89	0.97	1.39	2.86	239.568	1	2	1
272	0	61	26.47	1	0	1	0	7.34	2.15	0.44	4.64	133	22.9	26	38.6	4	311	2.7	1.31	1.32	1.17	235.606	1	2	1
273	1	85	32.69	1	0	0	1	5.28	0.92	0.29	4.03	205	26.4	29.8	38.1	4	390	3.44	1.52	0.64	2.34	609.375	1	2	4
274	1	76	26.12	0	0	0	0	4.82	1.91	0.42	2.37	148	25.3	22.7	35.1	3.2	364	3.14	1.33	0.79	2.1	460.759	1	1	4
275	1	88	25.83	1	0	1	1	7.64	1.1	0.46	5.93	164	31.3	29.5	43	4.6	311	3.04	2.03	0.97	1.57	320.619	1	1	3
276	1	79	24.45	0	0	0	1	7.59	2.34	0.61	4.42	156	33	38.4	40.5	4.5	406	6.57	1.92	1.25	4.57	324.8	1	2	3
277	1	80	26.47	1	0	1	1	4.74	1.19	0.47	3	131	16.8	18.8	44.4	4	323	2.39	0.67	0.78	1.35	414.103	1	1	4
278	0	83	28.96	1	1	1	0	4.5	0.52	0.24	3.73	118	15	17.3	37.8	7.5	623	4.37	6.07	0.72	1.47	865.278	1	1	4
279	1	63	32.32	1	0	1	0	11.96	0.94	0.47	10.48	125	18.5	101.1	36.2	7.9	559	3.27	1.58	0.84	2.01	665.476	1	1	4
280	1	61	26.99	1	1	1	0	9.61	1.11	0.29	8.19	159	13	15.5	42.7	7.4	348	3.5	3.72	0.87	1.73	400	1	1	4
281	0	70	28.04	1	0	1	0	8.96	2.46	0.51	5.88	152	22.1	23.9	39.8	3.1	418	4.38	2.45	1.13	2.8	369.912	1	1	3
282	0	92	29.33	1	1	1	0	5.77	1.33	0.47	3.76	118	10	20.8	34.4	4.8	484	2.58	1.26	1.02	1.21	474.51	1	1	4
283	1	61	24.49	1	0	0	1	3.17	0.84	0.28	1.93	151	39.2	23.8	40.05	6.8	462	3.99	1.81	0.83	2.26	556.627	1	1	4
284	0	68	25.89	1	1	0	0	6.73	2.14	0.52	3.87	132	41.4	21.1	34.4	3.7	406	3.4	1.37	0.86	2.25	472.093	1	2	4
285	1	85	22.86	1	1	0	1	5.6	1.41	0.54	3.41	146	15.7	15.9	32.5	10.8	411	3.7	1.7	1.08	2.23	380.556	1	2	4
286	1	67	23.66	1	0	0	0	6.01	2.36	0.52	3.03	154	29.3	27.9	44.3	6.1	306	2.93	1.38	0.94	1.7	325.532	1	2	3
287	1	47	26.08	1	1	0	1	6.6	1.66	0.51	4.33	174	43.1	30.1	44	5	448	4.56	5.91	0.97	2.34	461.856	1	1	4
288	0	64	26.64	0	0	0	0	6.72	1.29	0.49	4.75	63	5.5	13.4	37.4	4.3	250	3.63	0.96	1.18	2	211.864	1	1	1
289	1	57	31.02	1	1	0	1	6.94	1.4	0.35	5.1	136	22.4	15.6	33.8	9.77	480	3.6	1.73	1.02	2.07	470.588	1	2	4
290	0	85	30.3	1	0	0	0	6.52	1.53	0.33	4.62	135	65.6	55.2	39	5.18	419	3.13	0.87	1.39	1.34	301.439	1	1	2
291	1	69	24.46	0	0	0	0	7.87	2.84	0.54	4.3	145	15	17.3	37.8	7.5	623	4.37	6.07	0.72	1.47	865.278	1	2	4
292	1	71	25.88	0	0	0	1	10.08	2.2	0.82	6.93	151	33.4	29.4	35.9	5.5	440	4.09	1.77	0.78	2.82	564.103	1	1	4
293	1	43	25.83	0	0	0	1	5.73	2.3	0.66	2.61	175	42.7	28.1	41.2	6.4	428	3.8	2.1	0.79	2.35	541.772	1	1	4
294	0	56	33.2	1	0	0	0	6.09	1.74	0.62	3.62	141	13.9	18.8	42.1	5.6	413	5	1.02	1.29	2.99	320.155	1	1	3
295	0	61	25.51	1	0	0	0	5.17	1.83	0.34	2.78	124	15.2	17.5	38.3	5.1	338	3.17	2.51	0.8	1.7	422.5	1	1	4
296	1	61	25.25	1	1	1	0	7.89	1.45	0.59	5.49	212	20	21.6	37.2	7.9	451	3.14	1.03	1.1	1.77	410	1	1	4
297	1	50	29	0	0	0	0	5.36	1.22	0.45	3.6	186	33.8	32.2	45.8	4.8	437	6.17	2.76	1.69	3.28	258.58	1	1	2
298	0	86	22.68	0	1	0	0	4.73	1.21	0.37	2.98	127	26.6	30	42.1	5.8	510	3.16	1.14	1.64	1.28	310.976	1	1	3
299	0	69	26.81	0	0	0	0	6.35	1.3	0.62	4	118	34	21.5	38	4.2	374	2.35	0.82	1.02	1.18	366.667	1	1	3
300	0	70	30.67	1	1	1	0	7.92	1.6	0.5	5.67	133	11.7	16.5	38.4	12.6	444	3.91	1.88	1.08	2.09	411.111	1	1	4
301	0	66	21.48	0	0	0	0	3.67	1.36	0.39	1.68	137	10.3	26.8	46.5	4.4	260	4.18	1.48	1.29	2.54	201.55	1	1	1
302	0	55	23.44	0	1	0	0	6.14	1.9	0.41	3.73	126	40.1	36.3	41.2	9	357	5.08	2.52	0.98	3.2	364.286	1	2	3
303	0	73	32.05	1	0	0	0	9.03	2.76	0.76	5.27	170	28.8	40.4	39.2	5	454	3.19	2.25	0.91	1.61	498.901	1	1	4
304	1	81	23.26	0	1	1	1	5.4	1.3	0.31	3.58	121	13.5	18.3	42	7.4	296	4.31	1.18	0.94	2.85	314.894	1	2	3
305	0	76	27.34	1	1	1	0	5.92	1.28	0.38	3.85	136	11.3	27.7	35.1	6.8	558	3.36	1.28	1.18	1.89	472.881	1	2	4
306	0	68	26.47	1	0	1	0	3.98	0.9	0.38	2.57	128	140.5	210.3	37.7	6.8	349	5.44	1.37	1.24	3.48	281.452	1	1	2
307	1	85	26.47	1	1	1	0	7.38	3.02	0.36	3.84	157	21.4	17.9	33.8	4.1	302	2.97	1.5	0.9	1.79	335.556	1	1	3
308	0	73	25.71	1	0	0	0	6.07	1.32	0.59	4.06	140	21.9	21.7	38.1	5.3	470	3.51	2.48	0.8	1.95	587.5	1	2	4
309	1	84	24.69	1	0	1	0	7.94	2.31	0.71	4.37	143	39.4	42.9	36.4	4.1	398	1.95	0.72	0.64	1.19	621.875	1	2	4
310	0	66	26.47	1	0	1	0	5.35	1.77	0.42	3.11	131	28.79	25.4	40.05	4.7	426	4.81	1.73	1.09	2.73	390.826	1	1	4
311	0	82	26.47	1	1	1	0	4.77	0.6	0.39	3.8	112	33.1	28.1	38.3	7.7	331	3.27	0.99	1.15	1.73	287.826	1	2	2
312	1	47	26.47	1	0	0	1	6.3	1.9	0.55	3.4	167	53.6	25.5	44.2	7.4	344	3.46	1.55	0.96	2.03	358.333	1	1	3
313	1	50	23.88	1	0	1	1	6.65	1.98	0.61	3.92	165	77.1	36.5	46.9	4.9	309	3.86	5.95	0.79	1.85	391.139	1	2	4
314	1	64	22.86	1	0	0	1	7.9	3.67	0.59	3.33	151	35	31.1	40.2	6.5	420	3.75	1.82	0.9	2.2	466.667	1	2	4
315	1	73	27.77	1	0	0	0	4.67	2.05	0.45	2.13	144	26.7	24.4	39.9	6.9	372	2.19	0.68	1.1	0.91	338.182	1	2	3
316	0	61	34.29	0	0	0	0	3.43	1.28	0.33	1.8	147	45.4	34	40.05	5.4	411	3.56	0.83	1.26	1.95	326.19	1	1	3
317	1	68	29.41	1	0	0	1	9.72	4.9	0.63	3.94	158	36.8	41	43.6	5.8	336	5.47	1.85	1.13	3.26	297.345	1	1	2
318	1	55	31.14	0	0	0	1	6.93	2.53	0.45	3.71	177	12.8	14.9	38.2	4.7	316	4.36	1.64	1.09	2.44	289.908	1	2	2
319	1	63	29.38	1	0	0	1	7.55	1.99	0.55	4.72	166	12.4	12	31.4	4.5	404	5.3	2.22	0.89	3.74	453.933	1	1	4
320	1	50	28.09	1	0	0	1	7.39	2.17	0.51	4.55	173	30	21.2	37.8	5.7	425	2.97	2.31	0.87	1.62	488.506	1	2	4
321	1	47	25.95	0	0	0	0	9.94	0.88	0.27	8.78	154	26	22.7	44.6	4.8	372	6.56	2.9	1.08	4.03	344.444	1	1	3
322	1	54	22.77	0	0	1	1	6.23	1.96	0.42	3.47	143	25	33	37.2	5.8	350	1.83	0.65	0.78	0.9	448.718	1	2	4
323	1	56	27.1	0	1	1	0	6.21	1.47	0.5	4.16	148	43.6	19.3	46.5	4.1	185	3.66	3.13	0.86	1.97	215.116	1	1	1
324	0	78	20.31	1	0	0	0	5.19	1.31	0.39	3.42	142	15.4	22	46.1	5.6	447	4.56	1.89	1.28	2.44	349.219	1	2	3
325	0	62	26.45	1	0	0	0	6.93	1.77	0.62	4.44	139	14.1	23	43.4	7.4	400	3.98	2.12	1.2	1.89	333.333	1	1	3
326	1	51	31.14	1	0	0	0	5.03	1.4	0.3	3.14	176	27.4	18.6	41.6	6.1	366	4.31	1.03	1.23	2.6	297.561	1	2	2
327	1	65	30.07	1	1	1	0	6.15	2.66	0.65	2.64	186	60.5	40.1	42.9	5.89	411	3.87	2.05	1.11	2.16	370.27	1	2	3
328	0	49	26.67	1	1	0	0	8.69	1.82	0.75	6	147	19.5	19.3	43.7	6.1	390	3.15	1.07	0.89	1.9	438.202	1	1	4
329	0	67	24.84	0	0	0	0	4.04	1.54	0.28	2.02	126	23.3	23	43.4	4.6	262	5.02	1.15	1.35	3.04	194.074	1	1	1
330	1	52	25.8	1	0	0	1	9.91	2.78	0.76	6.1	142	22.8	13.2	42.6	4.7	284	2.74	0.9	1.12	1.37	253.571	1	1	2
331	0	52	24.88	1	0	0	0	5.73	1.63	0.33	3.73	124	11	17	40.4	5	229	4.3	1.5	1.24	2.32	184.677	1	1	1
332	1	67	28.08	1	0	0	0	5.27	0.73	0.57	3.85	166	18.6	21.5	41.2	4.2	335	2.88	1.17	0.96	1.48	348.958	1	2	3
333	1	85	25.1	0	0	0	0	3.87	1.09	0.42	2.08	158	28.79	20.9	40.2	5.89	426	4.24	0.91	1.19	2.42	357.983	1	2	3
334	0	69	28.76	1	0	1	0	7.6	2.9	0.63	3.85	155	27.7	21.7	47.3	7.1	391	4.47	2.16	1.41	2.42	277.305	1	1	2
335	1	62	28.4	0	1	0	0	3.67	1.2	0.38	2.05	145	46	31.3	39.9	7.2	242	3.49	1.17	1.31	1.64	184.733	1	1	1
336	1	55	26.78	1	0	0	0	6.53	2.44	0.61	3.29	144	77.8	80.2	39.2	5.2	399	3.12	2.23	0.94	1.65	424.468	1	2	4
337	1	61	24.22	1	1	0	0	5.23	1.59	0.33	3.27	157	26.5	20.1	45.3	5.3	344	5.11	1.02	1.16	3.07	296.552	1	2	2
338	0	81	23.44	1	1	0	0	5.6	1.33	0.24	3.95	126	9.2	15.1	32.7	9.3	373	2.79	1.1	0.91	1.49	409.89	1	2	4
339	1	78	20.94	0	0	0	0	4.31	1.21	0.23	2.75	133	24.8	34.1	42.4	7.8	233	3.9	1.27	1.13	2.22	206.195	1	1	1
340	1	72	27.68	1	1	0	1	4.88	1.2	0.45	2.99	138	163.5	80.9	40.2	12.2	420	2.2	1.35	0.49	1.38	857.143	1	1	4
341	1	58	23.03	1	0	0	1	4.85	2.36	0.29	2.07	158	27.1	21.6	39.8	6.4	463	4.49	1.76	1.56	1.71	296.795	1	2	2
342	0	55	27.55	1	0	0	0	5.47	1.87	0.43	3.02	135	35.9	42.9	39.8	6	322	4.9	2.21	1.33	2.49	242.105	1	2	1
343	1	50	29.39	1	0	0	0	7.48	2.57	0.53	4	165	15.9	19	45.3	5.2	503	4.83	2.69	1.19	2.65	422.689	1	2	4
344	1	65	27.68	1	1	0	1	9.13	1.79	0.51	6.73	156	23.2	18.9	44.4	5.6	445	3.9	5.59	0.81	1.51	549.383	1	2	4
345	0	64	23.21	1	0	0	0	7.2	2.4	0.85	3.75	143	37.8	39.5	40.6	5.7	432	4.35	1.18	1.59	2.19	271.698	1	2	2
346	1	52	24.54	1	0	0	0	5.02	2.65	0.45	1.82	180	46.1	27.7	48.3	5.3	363	3.48	1.12	1.01	1.92	359.406	1	2	3
347	1	51	31.14	1	0	1	0	5.61	1.12	0.39	3.9	149	18.4	15.6	36.4	6.3	332	2.98	0.95	1.14	1.32	291.228	1	2	2
348	0	68	24.97	1	0	0	0	6.37	1.61	0.37	4.24	126	20.5	22.3	40.7	4.4	324	3.36	2.57	1.02	1.63	317.647	1	1	3
349	1	78	22.86	0	0	0	0	7.23	1.68	0.64	4.75	170	22.9	23.7	38.1	10.1	331	3.97	0.99	1.1	2.34	300.909	1	2	2
350	1	51	29.38	1	0	0	1	7.37	1.52	0.27	5.52	163	25	18.6	42.1	5	237	4.19	2.57	1.04	2.44	227.885	1	1	1
351	0	74	27.89	1	0	0	0	3.93	1.03	0.36	2.18	135	28.8	22	42.5	7.6	307	3.13	1.06	1.09	1.51	281.651	1	2	2
352	0	75	21.09	0	0	0	0	6.68	1.76	0.57	4.16	134	18.7	21.7	36.7	3.8	274	3.22	2.53	0.76	1.8	360.526	1	2	3
353	0	66	24.97	1	0	0	0	5.6	1.54	0.33	3.54	152	38.3	27.2	43.8	3	312	5.77	1.9	1.08	3.44	288.889	1	1	2
354	1	59	25.93	0	0	1	1	7.99	2.41	0.6	4.6	151	31.9	22.7	38.4	6	292	3.53	1.72	1.02	1.7	286.275	1	1	2
355	0	64	29.9	1	1	0	0	6.93	1.86	0.33	4.66	131	17.9	13.6	39.3	5.3	375	4.52	2.9	1.02	2.49	367.647	1	2	3
356	1	64	25.61	1	0	0	1	10.59	2.05	0.72	7.68	156	49.1	36.2	40.6	6.7	325	2.81	0.61	0.97	1.54	335.052	1	2	3
357	1	63	25.95	1	1	1	1	7.25	1.69	0.45	5.04	159	11.3	17.4	37.6	5.9	294	2.05	0.62	0.88	0.89	334.091	1	2	3
358	0	68	27.34	1	0	1	0	4.95	1.01	0.46	3.44	127	16	26.8	38.8	5.6	388	3.95	0.98	1.09	2.1	355.963	1	1	3
359	0	53	23.51	0	0	0	0	4.64	2.19	0.29	2.05	144	26.1	23.7	40.7	4.1	344	5.14	1	1.44	3	238.889	1	1	1
360	1	75	25.95	0	0	0	0	6.25	1.33	0.41	4.39	153	36.3	27.4	37.8	6.63	469.77	3.72	1.15	1.42	1.67	330.824	1	1	3
361	1	72	21.13	1	0	1	1	6.65	1.55	0.62	4.28	149	21.7	20.4	37.6	4.6	240	2.75	0.85	0.84	1.34	285.714	1	2	2
362	1	55	23.89	0	0	0	1	6.31	1.86	0.46	3.86	159	31.4	22.7	38.9	4.1	211	2.81	1.03	1.21	1.3	174.38	1	1	1
363	0	49	26.3	1	0	0	0	6.03	1.68	0.43	3.81	148	61.3	79.9	37.5	5.1	370	3.11	1.29	1.22	1.35	303.279	1	2	2
364	1	63	22.84	0	0	1	0	7.58	2.39	0.5	2.81	153	28.2	28.6	43.5	4.5	311	2.96	0.53	1.38	1.1	225.362	1	1	1
365	0	66	23.14	1	0	0	0	4.03	1.58	0.18	2.2	136	20.4	17	40.2	4.3	272	3.81	1.37	1.74	1.53	156.322	1	2	1
366	1	67	28.41	0	0	0	1	5.27	1.63	0.41	2.92	175	16.5	17.5	36.1	7.1	563	4.74	1.12	1.11	2.93	507.207	1	2	4
367	1	52	24.69	1	0	0	1	4.99	1.4	0.36	2.95	146	19.2	17.5	38.7	4	310	4.42	1.74	1	2.26	310	1	2	3
368	0	65	30.42	1	0	0	0	5.42	2.05	0.35	2.89	112	13.4	16.8	33.4	5.1	347	4.98	1.61	1.33	2.97	260.902	1	2	2
369	1	45	25.76	0	0	0	1	5.44	2.1	0.4	2.78	152	25.2	17.8	40.8	5.6	440	2.76	1.59	0.78	1.17	564.103	1	1	4
370	0	87	26.49	1	0	1	0	5.95	2.43	0.36	3.1	120	8.7	14.2	33.3	3.3	618	2.75	1.13	0.72	1.18	858.333	1	1	4
371	1	41	27.78	1	0	0	0	5.96	2.12	0.37	3.34	166	31.8	25.6	45.5	2.9	374	5.38	0.74	1.23	3.4	304.065	1	1	3
372	1	54	29.76	0	0	0	1	5.74	1.89	0.47	3.14	157	34.2	25.3	38.8	4.8	278	5.19	2.02	0.99	3.18	280.808	1	1	2
373	0	61	24.56	0	1	0	0	5.56	2.47	0.31	2.7	148	69.8	47.2	47.7	3.9	406	5.13	0.98	1.41	2.69	287.943	1	1	2
374	1	60	30.97	1	0	0	0	5.68	1.14	0.5	3.84	168	18.4	19	39.9	6.1	419	5.61	1.49	1.28	3.28	327.344	1	1	3
375	0	57	29.07	1	1	0	0	3.86	1.64	0.37	1.68	128	29.2	17.3	37.1	5.3	307	3.04	1.03	1.05	1.66	292.381	1	1	2
376	1	39	26.73	0	0	0	0	5.16	1.6	0.32	3.11	144	58.5	32.8	42.5	4.3	613	4.58	3	1.03	2.2	595.146	1	1	4
377	0	70	26.56	1	1	1	0	6.47	2.58	0.83	2.81	142	37.1	30.4	35.1	5.5	418	5.2	1.87	1.1	2.88	380	1	2	4
378	1	65	31.02	1	1	1	1	7.76	2.73	0.51	4.38	137	19	17.8	37.5	13.28	294	3.76	1.51	0.96	2.54	306.25	1	2	3
379	0	60	24.84	0	0	0	0	4.49	1.58	0.24	2.45	138	29.2	25.6	42.6	5.9	522	4.41	1.46	1.26	2.62	414.286	1	2	4
380	1	60	24.49	0	0	0	1	5.72	2.25	0.72	2.55	153	23.7	23.8	42.3	7.8	359	4.76	1.4	1.05	3.19	341.905	1	1	3
381	1	66	29.05	1	0	0	0	6.92	1.97	0.57	4.1	144	13.4	14.4	43.2	4.3	357	3.01	1.05	1.03	1.75	346.602	1	2	3
382	1	43	31.02	0	0	0	0	6.56	2.29	0.55	3.09	163	49.9	33.2	40.4	3.4	437	2.99	2.55	0.78	1.8	560.256	1	1	4
383	1	50	24.56	0	0	0	0	6.21	2.12	0.38	3.55	165	18.6	22.4	40.5	7.3	618	5.24	3.08	0.95	3.49	650.526	1	2	4
384	1	69	24.34	0	0	0	1	5.9	1.39	0.57	3.75	167	12.7	19.2	41.1	4.9	260	3.47	2.07	1.05	1.98	247.619	1	1	1
385	0	65	26.47	1	0	0	0	6.19	1.75	0.42	3.94	144	16.6	22.9	41.4	5.1	463	2.69	1.67	0.93	1.49	497.849	1	2	4
386	1	51	25.86	1	1	0	0	5.88	2.18	0.39	3.06	152	20.4	18.2	46	6	456	3.74	2.16	0.73	2.13	624.658	1	1	4
387	1	63	27.68	1	1	0	1	7.47	2.17	0.49	4.66	160	53.9	21.8	40.4	5.4	342	3.11	2.75	0.84	1.73	407.143	1	1	4
388	0	64	27.34	1	0	1	0	6.75	1.44	0.32	4.87	163	15.3	19.5	34	5.54	260	2.6	0.97	0.78	1.76	333.333	1	2	3
389	0	55	21.56	0	0	0	0	5	1.62	0.48	2.37	147	13.9	18.3	39.9	6.3	293	3.79	0.93	0.93	2.24	315.054	1	1	3
390	1	56	24.56	1	1	0	1	6.47	2.4	0.45	3.39	155	30.8	23	39.8	6.1	300	2.62	1.44	0.77	1.51	389.61	1	1	4
391	1	67	28.4	1	1	1	1	5.83	1.46	0.51	3.64	161	36.4	20.5	39.4	3.7	287	3.64	1.39	0.94	2.08	305.319	1	1	3
392	0	75	30.08	1	0	1	0	7.54	1.6	0.81	5.05	150	18.5	18.8	35.8	16.3	425	3.9	1.95	1.18	2.17	360.169	1	2	3
393	1	50	26.12	0	0	0	1	7.11	2.91	0.66	3.4	172	27.2	23.5	40.4	4.4	425	4.3	2.62	0.93	2.86	456.989	1	2	4
394	1	59	25.56	1	0	0	1	7.03	1.45	0.63	4.66	170	25.9	21.4	42.7	5.2	444	4.47	1.6	1.28	2.68	346.875	1	1	3
395	1	56	25.76	1	0	0	1	8.45	3.27	0.61	4.24	160	13.3	17.6	41.4	8.3	445	3.99	1.71	0.79	2.64	563.291	1	1	4
396	1	71	26	1	0	0	1	4.99	1.63	0.55	2.73	185	18.1	23.2	42.3	7.6	431	4.95	1.63	1.24	3.15	347.581	1	2	3
397	1	57	32.19	1	0	1	0	6.63	2.35	0.55	3.62	172	23.3	19.2	42	7	346	3.07	1.4	0.91	1.65	380.22	1	2	4
398	0	57	27.22	0	0	0	1	6.78	1.91	0.51	4.13	178	32.3	17.2	38.5	5.5	329	3.08	1.84	0.91	1.57	361.538	1	1	3
399	0	68	23.83	1	0	1	0	6.81	2.62	0.62	3.41	141	51.3	29.7	41.5	4.7	369	3.74	2.62	0.76	2.11	485.526	1	2	4
400	1	50	21.6	1	0	0	0	7.22	1.54	0.57	5.02	155	30.1	29.6	39.9	4.6	368	3.67	0.96	1.15	2.35	320	1	1	3
401	1	66	28.41	1	0	0	1	8	3	0.73	3.97	161	29.7	30.5	40.4	5.5	414	2.85	1.28	0.79	1.72	524.051	1	2	4
402	1	52	26.12	0	0	0	1	11.49	0.8	0.48	10.2	165	18	15.6	39.7	4.5	415	4.15	1.88	0.96	2.79	432.292	1	2	4
403	1	32	26.79	0	0	0	1	7.22	2.71	0.54	3.87	154	28.8	23.2	41.2	5.9	409	5.54	2.06	0.97	3.81	421.649	1	1	4
404	1	63	25.95	1	1	1	1	8.2	2.54	0.58	4.69	151	19.5	26.4	45.3	7.9	354	2.41	0.78	1.08	1.17	327.778	1	1	3
405	1	51	31.74	1	0	0	1	10.13	2.1	0.81	6.94	168	23.7	22.3	41	4.3	568.6	3.55	2.59	0.82	2.03	693.415	1	1	4
406	1	47	26.42	1	0	0	1	5.92	1.35	0.46	4.01	184	44.1	31.9	44.9	5.5	330	5.3	1.57	1.08	3.37	305.556	1	2	3
407	1	56	24.93	0	0	0	0	5.81	2.93	0.33	2.39	152	18.7	19.9	44.6	6.5	294	6.12	1.76	1.33	3.85	221.053	1	1	1
408	1	65	25.14	1	0	0	0	5.55	1.7	0.48	3.11	158.3	34.5	31.7	45.1	3.6	376	4.17	2.74	0.93	2.48	404.301	1	1	4
409	1	74	29.06	1	0	0	1	5.77	2.02	0.53	2.98	148	16	20.4	33.8	2.7	355	3.64	3.65	0.96	1.86	369.792	1	1	3
410	0	49	24.46	0	0	0	0	6.25	1.73	0.33	3.98	139	59.5	49.7	43.2	4.4	371	3.81	1.85	1.05	2.04	353.333	1	1	3
411	0	43	19.53	0	0	0	0	9.82	1.7	0.46	7.5	148	16.2	15.6	45.5	6.72	235	4.04	2.05	1.23	2.05	191.057	1	2	1
412	0	62	25.22	1	0	0	0	6.16	1.94	0.48	3.66	138	33.1	28.4	43	8	305	4.55	2.07	0.97	2.71	314.433	1	2	3
413	0	58	24.98	1	1	0	0	7.44	3.13	0.48	3.47	162	28	24.4	40.5	7.7	249	4.13	1.82	1.15	2.34	216.522	1	1	1
414	0	66	28.13	1	0	0	0	6.01	2.14	0.44	3.26	117	15.7	21.5	36.9	3.6	296	4.47	1.66	0.86	2.75	344.186	1	1	3
415	1	47	26.23	0	0	0	1	6.13	2.32	0.4	3.25	170	17.7	17.7	36.4	3.8	234	6.04	1.61	0.9	4.09	260	1	1	2
416	1	63	25.95	0	0	0	1	7.26	3.44	0.74	2.92	170	23.1	25.4	44.3	5.9	311	3.95	1.52	1.2	2.06	259.167	1	1	2
417	1	71	27.77	1	1	1	1	4.98	1.52	0.48	2.89	143	46.7	29.4	45.6	6.3	443	3.35	1.28	0.96	1.83	461.458	1	2	4
418	0	59	24.56	1	0	0	0	5.06	1.72	0.37	2.91	148	14.2	17	40.1	6.5	385	3.41	0.79	1.21	1.94	318.182	1	1	3
419	0	50	28.52	0	0	0	0	7.31	3.5	0.43	3.3	138	27	15.2	35.1	10.19	505	5.82	3.45	1.04	3.33	485.577	1	1	4
420	1	64	27.76	1	0	1	1	6.09	1.43	0.38	4.2	141	13	16.8	34.1	10.86	322	3.16	1.17	0.85	1.89	378.824	1	2	4
421	0	69	29.06	0	0	0	0	6.19	1.32	0.45	4.38	125	19	18.3	39.7	4	347	4.56	0.83	1.52	2.61	228.289	1	1	1
